# Supplementary material for: Nr6a1 controls Hox expression dynamics and is a master regulator of vertebrate trunk development
Source: Nat Commun. 2022 Dec 15;13:7766. doi: 10.1038/s41467-022-35303-4 (PMC9755267; doi:10.1038/s41467-022-35303-4)
Supplement: Supplementary file 4 — Supplementary Data 1 [file 41467_2022_35303_MOESM4_ESM.xlsx]

## Sheet: Sheet1
Table S1
The ToppGene predicted biological processes disrupted within the Nr6a1-/- microarray according to the top 50 downregulated genes.
Name	ID	p-value	q-value Bonferroni	q-value FDR B&H	q-value FDR B&Y	Hit Count in Query List	Hit Count in Genome	Hit in Query List	log10(p-value)
regionalization	GO:0003002	5.681e-09	1.092e-05	1.092e-05	8.892e-05	10	392	HOXA9,HOXC5,HOXC8,HOXC9,CYP26B1,DMRT2,HOXD8,PAX8,NKX2-2,FOXG1	8.24558
pattern specification process	GO:0007389	6.34e-08	0.0001219	6.096e-05	0.0004962	10	506	HOXA9,HOXC5,HOXC8,HOXC9,CYP26B1,DMRT2,HOXD8,PAX8,NKX2-2,FOXG1	7.19791
skeletal system development	GO:0001501	2.363e-07	0.0004543	0.0001514	0.001233	10	583	HOXA9,HOXC5,HOXC8,HOXC9,CYP26B1,DMRT2,HOXD8,WFIKKN1,PAX5,FGF18	6.62654
skeletal system morphogenesis	GO:0048705	9.376e-07	0.001803	0.0003711	0.00302	7	258	HOXA9,HOXC8,HOXC9,CYP26B1,HOXD8,PAX5,FGF18	6.02798
animal organ morphogenesis	GO:0009887	9.648e-07	0.001855	0.0003711	0.00302	13	1263	SLC6A4,HOXA9,HOXC8,HOXC9,CYP26B1,HOXD8,PAX8,PDX1,PAX5,AQP3,TFAP2B,FGF18,FOXG1	6.01556
anterior/posterior pattern specification	GO:0009952	9.428e-06	0.01813	0.002689	0.02188	6	239	HOXA9,HOXC5,HOXC8,HOXC9,DMRT2,HOXD8	5.02558
embryo development	GO:0009790	9.787e-06	0.01882	0.002689	0.02188	12	1316	HOXA9,HOXC5,HOXC9,CYP26B1,DMRT2,HOXD8,PAX8,PDX1,PAX5,RET,EN2,FOXG1	5.00935
embryonic skeletal system development	GO:0048706	1.138e-05	0.02189	0.002736	0.02227	5	143	HOXA9,HOXC5,HOXC9,DMRT2,PAX5	4.94386
response to nutrient	GO:0007584	3.543e-05	0.06813	0.00695	0.05657	5	181	SLC6A4,CYP26B1,PDX1,AQP3,ABCG5	4.45063
negative regulation of neuron differentiation	GO:0045665	3.614e-05	0.0695	0.00695	0.05657	4	90	SLC6A4,NR2E1,NKX2-2,FOXG1	4.44201
positive regulation of RNA metabolic process	GO:0051254	5.918e-05	0.1138	0.009693	0.0789	13	1844	HOXA9,DMRT2,HOXD8,PAX8,VGLL2,NR2E1,PDX1,NKX2-2,PAX5,RET,EN2,TFAP2B,HSPA8	4.22783
proximal/distal pattern formation	GO:0009954	6.17e-05	0.1187	0.009693	0.0789	3	37	HOXA9,HOXC9,CYP26B1	4.20971
positive regulation of transcription by RNA polymerase II	GO:0045944	6.553e-05	0.126	0.009693	0.0789	11	1339	HOXA9,DMRT2,HOXD8,PAX8,VGLL2,NR2E1,PDX1,NKX2-2,PAX5,EN2,TFAP2B	4.18356
embryonic morphogenesis	GO:0048598	8.347e-05	0.1605	0.01147	0.09332	8	701	HOXA9,HOXC9,CYP26B1,PAX8,PDX1,PAX5,RET,FOXG1	4.07847
metanephric nephron development	GO:0072210	9.716e-05	0.1868	0.01246	0.1014	3	43	PAX8,RET,TFAP2B	4.01251
response to retinoic acid	GO:0032526	0.0001301	0.2501	0.01417	0.1153	4	125	SLC6A4,CYP26B1,RET,AQP3	3.88572
regulation of neuron differentiation	GO:0045664	0.0001372	0.2638	0.01417	0.1153	5	241	SLC6A4,NR2E1,NKX2-2,RET,FOXG1	3.86265
neuron fate determination	GO:0048664	0.0001503	0.2891	0.01417	0.1153	2	9	NKX2-2,FOXG1	3.82304
positive regulation of transcription, DNA-templated	GO:0045893	0.0001563	0.3005	0.01417	0.1153	12	1744	HOXA9,DMRT2,HOXD8,PAX8,VGLL2,NR2E1,PDX1,NKX2-2,PAX5,RET,EN2,TFAP2B	3.80604
positive regulation of nucleic acid-templated transcription	GO:1903508	0.0001563	0.3005	0.01417	0.1153	12	1744	HOXA9,DMRT2,HOXD8,PAX8,VGLL2,NR2E1,PDX1,NKX2-2,PAX5,RET,EN2,TFAP2B	3.80604
positive regulation of RNA biosynthetic process	GO:1902680	0.0001571	0.3021	0.01417	0.1153	12	1745	HOXA9,DMRT2,HOXD8,PAX8,VGLL2,NR2E1,PDX1,NKX2-2,PAX5,RET,EN2,TFAP2B	3.80382
cell fate determination	GO:0001709	0.0001621	0.3117	0.01417	0.1153	3	51	CYP26B1,NKX2-2,FOXG1	3.79022
positive regulation of cardiac muscle contraction	GO:0060452	0.0001877	0.3609	0.01569	0.1277	2	10	NPPA,RGS2	3.72654
transmembrane transport	GO:0055085	0.0002041	0.3925	0.01635	0.1331	12	1794	SLC6A4,GPR155,NPPA,SLC16A9,CSN3,SLC35F6,SLCO3A1,FXYD2,AQP3,RGS2,HSPA8,ABCG5	3.69016
regulation of anion transport	GO:0044070	0.0002356	0.4531	0.01812	0.1475	9	1041	SLC6A4,NPPA,PAX8,PDX1,TFAP2B,RGS2,HSPA8,ABCG5,CA7	3.62782
distal tubule development	GO:0072017	0.0002745	0.5279	0.02028	0.1651	2	12	PAX8,TFAP2B	3.56146
regulation of cell differentiation	GO:0045595	0.0002848	0.5476	0.02028	0.1651	12	1859	SLC6A4,HOXA9,CYP26B1,PAX8,NR2E1,NKX2-2,RET,AQP3,TFAP2B,RGS2,FGF18,FOXG1	3.54546
cellular response to retinoic acid	GO:0071300	0.0004689	0.9017	0.0322	0.2621	3	73	SLC6A4,CYP26B1,RET	3.32892
positive regulation of striated muscle contraction	GO:0045989	0.0004965	0.9548	0.03284	0.2673	2	16	NPPA,RGS2	3.30408
positive regulation of macromolecule biosynthetic process	GO:0010557	0.0005478	1	0.03284	0.2673	12	1996	HOXA9,DMRT2,HOXD8,PAX8,VGLL2,NR2E1,PDX1,NKX2-2,PAX5,RET,EN2,TFAP2B	3.26138
response to nutrient levels	GO:0031667	0.0005592	1	0.03284	0.2673	6	502	SLC6A4,CYP26B1,PDX1,AQP3,HSPA8,ABCG5	3.25243
collecting duct development	GO:0072044	0.000562	1	0.03284	0.2673	2	17	PAX8,TFAP2B	3.25026
central nervous system development	GO:0007417	0.0005635	1	0.03284	0.2673	9	1172	SLC6A4,PAX8,NR2E1,PDX1,NKX2-2,PAX5,EN2,RGS2,FOXG1	3.24911
multicellular organismal water homeostasis	GO:0050891	0.0006359	1	0.03596	0.2927	3	81	CYP26B1,AQP3,TFAP2B	3.19661
embryonic organ morphogenesis	GO:0048562	0.0006943	1	0.03815	0.3105	5	343	HOXA9,HOXC9,PAX8,PAX5,FOXG1	3.15845
embryonic organ development	GO:0048568	0.0007214	1	0.03854	0.3137	6	527	HOXA9,HOXC9,PAX8,PAX5,EN2,FOXG1	3.14182
response to extracellular stimulus	GO:0009991	0.0007804	1	0.03992	0.3249	6	535	SLC6A4,CYP26B1,PDX1,AQP3,HSPA8,ABCG5	3.10768
response to lipid	GO:0033993	0.0007889	1	0.03992	0.3249	8	977	SLC6A4,CYP26B1,CSF2RB,NR2E1,PDX1,NKX2-2,RET,AQP3	3.10298
water homeostasis	GO:0030104	0.0008924	1	0.044	0.3582	3	91	CYP26B1,AQP3,TFAP2B	3.04944
response to vitamin	GO:0033273	0.001011	1	0.0486	0.3955	3	95	CYP26B1,PDX1,AQP3	2.99525
regulation of ion transport	GO:0043269	0.001036	1	0.0486	0.3955	10	1550	SLC6A4,NPPA,PAX8,PDX1,FXYD2,TFAP2B,RGS2,HSPA8,ABCG5,CA7	2.98464
ToppGene predicted mouse phenotypes based on the top 50 downregulated genes in Nr6a1-/- microarray.
Predicted Mouse Phenotype	ID	p-value	q-value Bonferroni	q-value FDR B&H	q-value FDR B&Y	Hit Count in Query List	Hit Count in Genome	Hit in Query List
increased rib number	MP:0000480	1.334e-07	0.0001949	0.0001949	0.001533	5	41	HOXA9,HOXC8,HOXC9,HOXD8,WFIKKN1
lumbar vertebral transformation	MP:0004616	5.453e-06	0.007966	0.003112	0.02447	4	39	HOXA9,HOXC8,HOXC9,HOXD8
abnormal rib morphology	MP:0000150	6.571e-06	0.0096	0.003112	0.02447	7	241	HOXA9,HOXC8,HOXC9,DMRT2,HOXD8,WFIKKN1,FGF18
vertebral transformation	MP:0003036	1.016e-05	0.01484	0.003112	0.02447	5	97	HOXA9,HOXC8,HOXC9,HOXD8,WFIKKN1
abnormal thoracic vertebrae morphology	MP:0003047	1.362e-05	0.01989	0.003112	0.02447	5	103	HOXC8,HOXC9,DMRT2,HOXD8,WFIKKN1
abnormal lumbar vertebrae morphology	MP:0003049	1.362e-05	0.01989	0.003112	0.02447	5	103	HOXA9,HOXC8,HOXC9,DMRT2,HOXD8
thoracic vertebral transformation	MP:0004618	1.491e-05	0.02178	0.003112	0.02447	4	50	HOXC8,HOXC9,HOXD8,WFIKKN1
abnormal presacral vertebrae morphology	MP:0000459	3.295e-05	0.04815	0.006018	0.04733	6	207	HOXA9,HOXC8,HOXC9,DMRT2,HOXD8,WFIKKN1
abnormal pancreatic epsilon cell morphology	MP:0009189	8.923e-05	0.1304	0.01448	0.1139	2	5	PDX1,NKX2-2
abnormal thoracic cage morphology	MP:0004624	0.0001239	0.181	0.01626	0.1279	7	381	HOXA9,HOXC8,HOXC9,DMRT2,HOXD8,WFIKKN1,FGF18
abnormal PP cell morphology	MP:0009184	0.0001336	0.1952	0.01626	0.1279	2	6	PDX1,NKX2-2
abnormal serotonergic neuron morphology	MP:0003877	0.0001336	0.1952	0.01626	0.1279	2	6	SLC6A4,NKX2-2
decreased inferior colliculus size	MP:0009038	0.0003188	0.4657	0.03582	0.2817	2	9	PAX5,EN2
muscle phenotype	MP:0005369	0.0003586	0.524	0.03743	0.2943	12	1333	SLC6A4,NPPA,HOXC8,DMRT2,VGLL2,WFIKKN1,PDX1,PAX5,RET,TFAP2B,RGS2,ABCG5
abnormal pancreatic beta cell differentiation	MP:0009175	0.0003977	0.581	0.03874	0.3046	2	10	PDX1,NKX2-2
intestinal hypoperistalsis	MP:0003290	0.0004851	0.7088	0.0443	0.3484	2	11	SLC6A4,RET
abnormal axial skeleton morphology	MP:0002114	0.0005337	0.7797	0.04586	0.3607	11	1186	HOXA9,HOXC8,HOXC9,CYP26B1,DMRT2,HOXD8,PAX8,WFIKKN1,RGS2,FGF18,FOXG1
Protein families affected by the top 50 downregulated genes according to the microarray analysis of Nr6a1-/- compared to controls using DAVID
Protein domain family	Count	%	p-value	Genes	Pop Hits	Pop Total	Fold Enrichment	Bonferroni	Benjamini	FDR	log10(p-value)
IPR020479:Homeodomain, metazoa	8	17.0213	1.02968e-09	ENSMUSG00000039095, ENSMUSG00000001657, ENSMUSG00000027434, ENSMUSG00000022485, ENSMUSG00000027102, ENSMUSG00000029644, ENSMUSG00000038227, ENSMUSG00000036139	91	20594	39.3579	1.21502e-07	1.21502e-07	1.13265e-07	8.9873
IPR009057:Homeodomain-like	10	21.2766	4.87927e-08	ENSMUSG00000039095, ENSMUSG00000001657, ENSMUSG00000014030, ENSMUSG00000027434, ENSMUSG00000022485, ENSMUSG00000027102, ENSMUSG00000029644, ENSMUSG00000038227, ENSMUSG00000026976, ENSMUSG00000036139	345	20594	12.9767	5.75752e-06	2.87877e-06	2.6836e-06	7.31165
IPR017970:Homeobox, conserved site	8	17.0213	1.38116e-07	ENSMUSG00000039095, ENSMUSG00000001657, ENSMUSG00000027434, ENSMUSG00000022485, ENSMUSG00000027102, ENSMUSG00000029644, ENSMUSG00000038227, ENSMUSG00000036139	184	20594	19.465	1.62976e-05	5.43257e-06	5.06426e-06	6.85976
IPR001356:Homeodomain	8	17.0213	1.87174e-06	ENSMUSG00000039095, ENSMUSG00000001657, ENSMUSG00000027434, ENSMUSG00000022485, ENSMUSG00000027102, ENSMUSG00000029644, ENSMUSG00000038227, ENSMUSG00000036139	271	20594	13.2161	0.000220841	5.52163e-05	5.14728e-05	5.72775
IPR001827:Homeobox protein, antennapedia type, conserved site	3	6.38298	0.000865129	ENSMUSG00000001657, ENSMUSG00000022485, ENSMUSG00000027102	20	20594	67.1543	0.0970873	0.0204171	0.0190328	3.06292
IPR011365:Cytokine IL-3/IL-5/GM-CSF receptor common beta chain	2	4.25532	0.00436554	ENSMUSG00000071714, ENSMUSG00000071713	2	20594	447.696	0.403252	0.0858555	0.0800348	2.35996
IPR017112:Homeobox protein Hox9	2	4.25532	0.00654131	ENSMUSG00000038227, ENSMUSG00000036139	3	20594	298.464	0.539024	0.0964843	0.089943	2.18434
IPR022130:Paired-box protein 2 C-terminal	2	4.25532	0.00654131	ENSMUSG00000014030, ENSMUSG00000026976	3	20594	298.464	0.539024	0.0964843	0.089943	2.18434
IPR006711:Hox9, N-terminal activation domain	2	4.25532	0.00871244	ENSMUSG00000038227, ENSMUSG00000036139	4	20594	223.848	0.64391	0.11423	0.106485	2.05986
IPR011991:Winged helix-turn-helix DNA-binding domain	4	8.51064	0.0133451	ENSMUSG00000020950, ENSMUSG00000014030, ENSMUSG00000041762, ENSMUSG00000026976	227	20594	7.88891	0.795118	0.157472	0.146796	1.87468
IPR001275:DM DNA-binding	2	4.25532	0.015198	ENSMUSG00000048138, ENSMUSG00000043753	7	20594	127.913	0.835876	0.163033	0.15198	1.81821
IPR001523:Paired domain	2	4.25532	0.0194987	ENSMUSG00000014030, ENSMUSG00000026976	9	20594	99.4879	0.902077	0.176988	0.164989	1.71
IPR003531:Short hematopoietin receptor, family 1, conserved site	2	4.25532	0.0194987	ENSMUSG00000071714, ENSMUSG00000071713	9	20594	99.4879	0.902077	0.176988	0.164989	1.71
IPR015321:Interleukin-6 receptor alpha chain, binding	2	4.25532	0.0216421	ENSMUSG00000071714, ENSMUSG00000071713	10	20594	89.5391	0.924363	0.182412	0.170045	1.6647
IPR026607:DMRT/protein doublesex/protein male abnormal 3	2	4.25532	0.0237809	ENSMUSG00000048138, ENSMUSG00000043753	11	20594	81.3992	0.941578	0.187077	0.174394	1.62377
IPR015373:Interferon alpha/beta receptor, beta chain	2	4.25532	0.0259152	ENSMUSG00000071714, ENSMUSG00000071713	12	20594	74.6159	0.954875	0.191125	0.178167	1.58645
IPR017995:Homeobox protein, antennapedia type	2	4.25532	0.0301701	ENSMUSG00000022485, ENSMUSG00000029644	14	20594	63.9565	0.97308	0.209416	0.195218	1.52042
IPR003961:Fibronectin, type III	3	6.38298	0.0776446	ENSMUSG00000043496, ENSMUSG00000071714, ENSMUSG00000071713	211	20594	6.36534	0.999928	0.509004	0.474495	1.10989
