# Supplementary material for: Nr6a1 controls Hox expression dynamics and is a master regulator of vertebrate trunk development
Source: Nat Commun. 2022 Dec 15;13:7766. doi: 10.1038/s41467-022-35303-4 (PMC9755267; doi:10.1038/s41467-022-35303-4)
Supplement: Supplementary file 5 — Supplementary Data 2 [file 41467_2022_35303_MOESM5_ESM.xls]

## Sheet: Cdx2PNr6a1vsGdf11mut
DEG unuiqe to Cdx2P:Nr6a1	DEG unique to Gdf11-/- (*)	DEG common to Cdx2P:Nr6a1 and Gdf11-/-		(*) Gdf11-/- data from Aires et al., Developmental Cell, 2018. DOI: 10.1016/j.devcel.2018.12.004
Lyz2	Olig2	Hes3
Gal	Hand2	Cyp1b1
Procr	Sox10	Gjb6
Padi2	Pax6	Sox1
Ctla2a	Osr1	Lrp2
Lrrc4	Vrtn	Cntfr
Gatm	Tbx4	Sox3
Ly6a	Rarb	Wfikkn1
Crhr1	Isl1	Gap43
Lgals3	Trh	Ppp2r2c
Scube1	Gdnf	Epha5
Hoxa11	Calb1	Miat
Shisa3	Gata6	Ntrk3
Fgf18	Neurog1	Prtg
Des	Irx5	Dtx4
Sox8	Rspo2	Myo5b
Lhx5	Grem1	Tubb3
Kcnk10	Chrna6	Lin28a
Plac8	2900092D14Rik	Fzd9
Nefl	Pou3f3	Jakmip2
Abca8b	Zic1	Hsd11b2
Adra2a	Wnt1	Cnpy1
Lefty1	Pou3f3os	Dab1
Slitrk2	Irx3	Syt13
Lars2	Wt1	Psd2
Gm15564	Qrfpr	S100a6
Shank2	Gfra1	Gabra3
Rnd1	Adra1a	Rprm
Cyp26a1	Lgi1	Id2
Cdhr1	Pof1b	Dtna
Htra3	Gpx6	Sox13
Pde1b	Wnt2	Dpysl4
Cyp26c1	Scube2	Gpm6a
Timp4	Aldh1a3	Nptx2
Mir6236	Cacna2d2	Fam84b
Igfbp5	Prss56	Mfsd2a
Lrrc15	Wnt10b	Pknox2
Tmem198	Lsamp	Nrxn2
Prkd1	Nkx6-1	Uap1l1
Ephb3	Robo2	Smtnl2
Tspan11	Brsk2	Tril
9930014A18Rik	Kcnip2	Sema3a
Arc	Lhx1	Utrn
Tox2	Ndnf	Dgkk
Slc7a7	Magel2	Gprc5a
Plch1	Foxf1	Cd40
1700037F24Rik	Btbd17	Amph
Kcne1l	Slit1	Flnc
Tppp3	Oprd1	Crmp1
Nfasc	Pou3f2	Akap12
Angpt1	Ndp	Ston2
Klhdc7a	Pax8	Smug1
Slc2a6	Hes5	Igdcc3
Enho	Arg1	Adamtsl2
Fam20c	Lrrn3	Nav2
Cplx2	Prdm12	Efs
Rassf4	Tmem200b	Gldc
Pacsin1	6430573F11Rik	Lin28b
Hes1	Neurog2	Fzd1
Col2a1	P4ha3	Fzd2
Igsf9b	En2	Nkx1-2
Dact1	Lad1	Emb
Hoxc8	Gata3	Mycl
Foxd1	Nkx2-9	Lpl
Lemd1	Unc5c	Ank2
Enc1	Rhbdl3	Uchl1
Bok	Ihh	Bex1
Pmaip1	Tmem132e	Frmd4b
Kif26a	Gm715	Ccdc88c
Fat3	Ccdc177	Trim2
Zswim6	Wscd2	Antxr1
Dpysl3	Cldn11	Tbx6
Col1a2	Fam181a	Hoxa11os
Rhpn2	Pou4f1	Capn2
Slc9a3r1	Rspo1	Egln3
Pcsk9	Mal	Car13
Cers4	Crnde	Magi1
Syt11	Fez1	Foxo3
Krt18	Unc5a	Zfp827
Slc9a5	Col3a1	Tanc1
Ahnak	Ednrb	Oxct1
Krt8	Nr2f1	Bicc1
Gpx3	Sox21	Wrnip1
Cdx2	Chrna3	Rftn1
Hoxa9	Mpped1	Pth1r
Hoxc9	6430548M08Rik	Lmo2
Igf2	Nptx1	Lama1
Cdx4	Apba2	Ogfrl1
Anxa3	Ptprn2	Cachd1
Arap3	Rfx4	Trib2
Gprc5c	Gabra4	Slc16a2
Tmprss2	Scg5	Dlc1
Fermt1	Ntng1	Asap3
Dsc2	Cytl1	Vwa2
Fam131b	Eno1b	Atp1a2
Pdgfa	Cbr2	Pcolce2
Hoxc6	Pglyrp3	Nfatc1
Sapcd2	Dlx3	Spock2
Zbtb16	Prmt8	Cited1
Wnt5b	Ppef2	Tmem119
Ssbp2	Klhl14	Mylip
Phc2	Sh3bgr	Clmn
Sntb2	Rmst	Pde1c
Jag1	Msx1	Frmd8
Hoxc10	Adcyap1r1	Smarcd3
Errfi1	Ccnd2	Ism2
Cdkn1a	Tfap2c	Irx1
Klhl5	Lrrc4b	Unc5d
Sema3f	Nrcam	Irx2
Rab11fip4	Fndc5	Hoxd12
Wsb1	Espn	Bcl11a
Hoxaas3	Stk32b	Col13a1
Dsp	Rubie	Rgs9
Hoxc5	Spire2	Cdx1
Socs2	Ptchd2	Ptn
Bcat1	Slc35f1	Cpt1a
Ier2	Frat2	Sp5
Nlgn2	B3gat1	Susd5
Igsf9	Car11	Vcam1
Capn6	Irs4	Pcp4
Arhgef2	Ccdc160	Chl1
Gsto1	Arhgap24	Hoxa13
Obsl1	Gm1821	Nfib
Phf2	Npbwr1	Adamts9
Slc6a8	Mgp	Emp2
Lpgat1	Aqp4	Stard13
Slit2	Ildr2	Tbx3
Tmem132c	Tfap2b	Nfia
Msi2	Grhl3	Notum
Lmo4	Srcin1	Sv2b
Zfp362	Pygo1	Ngfr
Eci1	Prrx2	Klhl32
Smox	Trpv6	Hoxd13
Aes	Ret	Lefty2
Ttc28	Dmrta1	Col8a1
Vps13d	Dleu7	Dhrs3
Peak1	Cyp4f15	Nell1
Smarca2	Vnn1	Elavl3
Foxb1	Bmp4	Hoxc13
Fnbp1	Kcp	Masp1
Oaf	Emx2	Ism1
Serpine2	Msx1os	Gdf10
Chst7	Ntm	Olig3
Hsd17b7	Prrt4	Hottip
Smyd2	Frmd5	Shisa6
Tenm4	Slc27a2	Fmod
Fgf3	Pitx1	Grhl1
Ifitm1	Prdm6	Aldh1a2
Pdp2	Cnksr1	Gpr50
Dysf	Pkdcc	Hoxb13
Col4a2	Fgf10	Krt36
2008-09-01	Gria3
Cdk6	Pla2g3
Rnf213	Wnk2
Col4a1	Ptges
Ephb2	4930412O13Rik
Mgst1	Postn
Heg1	Gm3716
Dusp9	Foxf2
Tmbim1	Cpne2
Kbtbd11	Mapk13
Itga1	Gabrb3
Igdcc4	Dmd
Apcdd1	Emilin2
Fzd7	Spon1
Slit3	Nell2
Adamts17	Sostdc1
Adamts7	Galnt12
Fabp7	Slc2a1
Samd5	Fam195a
S1pr5	Pcp4l1
Tcf7l2	Wnt9b
Cped1	Glt1d1
Fgf4	Rnf144b
Csf1	Nat8l
Mixl1	Foxd3
Fgf15	Alx3
Pou6f1	Adamts19
9530018H14Rik	Ptprz1
D430041D05Rik	Cdk18
Cd83	Pmp22
Gfra3	Dusp5
Dlk1	Dpp6
Lgi2	Fam189a2
Gm26793	Ddc
Zic3	Ap1m2
Adrb2	Lrrc32
2810404F17Rik	Camkv
Itga4	Scrn1
Itga8	Gpr83
Myom2	Prss23
4933439K11Rik	Fgfbp3
Nos1	Tox3
Trim9	Plat
Adgrl3	Acta2
Rora	Prrx1
Klk15	Atp2c2
Gm27605	Cacna1b
Pgm5	Car12
Nkx3-1	Wnt7a
Dnah9	H2-Q10
Tmem35a	Olfm2
Cyp26b1	Metrn
Krt35	Col12a1
Dmrt2	Ppfibp2
Dapl1	A730017C20Rik
Sim2	Bex4
	Fmn2
	Gas7
	Sfrp1
	Plk3
	Slco5a1
	Kcng1
	Emid1
	Wfdc2
	Ppl
	Frem1
	Megf10
	Phf21b
	Grb7
	Serpinf1
	Elavl4
	Amer2
	Slc1a2
	Spock3
	Chrdl1
	Gyltl1b
	Hhip
	Nuak2
	Llgl2
	Map7d2
	Grhl2
	Rasl11a
	Sp6
	Alpl
	BC068157
	Prdm1
	Nup210
	Fst
	Lonrf2
	Gpr124
	Grik3
	Dclk2
	Rtn1
	Necab2
	Col4a6
	Pvrl1
	Mtcl1
	Arhgef19
	Arhgef26
	Npr1
	Celsr2
	Lrrc55
	Pbx3
	Tor3a
	Map1b
	Shh
	Pkia
	Sepp1
	Rassf2
	Rbpms
	Ccdc171
	Cdh4
	Itih5
	Ccdc40
	Epb4.1l4a
	Rhpn1
	Krt5
	Plcg2
	Grrp1
	Tnfrsf19
	Dact2
	Lrrc8b
	Sox2
	Fhl1
	Pard6b
	Tenc1
	Ier5l
	Aff3
	Myrf
	Elovl2
	Dyrk3
	St14
	Tubb2a-ps2
	Mbp
	Leprel1
	Itga6
	6330419J24Rik
	H2-K1
	Arl4c
	Adamts1
	Hoxa1
	Cxx1c
	Srgap3
	Gas1
	Wwc1
	Gbe1
	Slc35g1
	Sh3d19
	Zic2
	Nrip1
	Zswim5
	Podxl
	Slc1a3
	Kcnab3
	Hoxb8
	Boc
	Hook1
	Tubb2b
	Pdgfrb
	Greb1l
	Ndn
	Camsap3
	Tns3
	Pcdh7
	Nedd9
	Lhfpl2
	Sfrp2
	E130012A19Rik
	Fgfr2
	Acot7
	Mmp15
	Bcam
	Id3
	F11r
	5031439G07Rik
	Ankrd13b
	Lrp3
	Trak1
	Meis1
	Peg3
	Frem2
	Soat1
	Ccne1
	Nin
	Epha4
	Col5a1
	Epb4.1l2
	Ets2
	Daam2
	Foxc1
	Snai1
	Scai
	Cxcl12
	Igsf3
	Sash1
	Lef1
	Mical1
	Kif26b
	Cyld
	Hey1
	Kdm7a
	Ddit4
	Atp9a
	Unc5b
	Bcor
	Lphn1
	Deptor
	Pank3
	Igfbp3
	Maml2
	Schip1
	2610528A11Rik
	Malat1
	Pcdh19
	Dcbld2
	Ptprm
	Ermap
	Pdlim5
	Epha2
	Bmf
	Ash1l
	Man1c1
	Glcci1
	Lima1
	D430019H16Rik
	Fam168a
	Hbb-bt
	Myh9
	Csrp2
	Cdk19
	Pde4d
	2610018G03Rik
	Alas2
	Fam210b
	Gmpr
	Fn1
	Hba-x
	Atp8a1
	Lgr4
	Rab15
	Hs3st3b1
	Ank1
	Sgk3
	Pdlim4
	Blnk
	Slc4a1
	Blvrb
	A630007B06Rik
	Itpripl2
	Dll3
	Sptb
	Gse1
	Efna3
	Bcl2l11
	Bmp7
	Rell1
	Bmpr1b
	Has2
	Ube2l6
	C1qtnf6
	Acsl1
	Tgfb2
	Prickle2
	Erap1
	Tln2
	Fry
	S1pr3
	Vwf
	Serinc2
	Gcnt1
	Abca1
	Irf1
	Fat1
	Irf6
	Cpeb4
	Smc6
	Fam132b
	Bmp2
	6330403K07Rik
	Tmem17
	Sema5a
	Dnmt3a
	Jade1
	Wdr47
	Edil3
	Lpp
	Kel
	Rhbg
	Adrbk2
	Gypa
	Hoxd10
	Hba-a1
	Cldn9
	Myocd
	Gucy1a2
	Car2
	Qsox1
	Rhd
	Smoc2
	Hemgn
	Epb4.2
	Gng2
	Irf2
	Erc2
	2008-09-01
	Aplp1
	Hebp1
	Nrk
	Cacna1a
	Pklr
	Capn1
	Hspb8
	1300002K09Rik
	Atxn7
	Lamc2
	Bmpr2
	2010111I01Rik
	Peli3
	Nim1k
	Dennd2c
	Rnf182
	Arhgap31
	Rn45s
	Rassf8
	Noto
	Col24a1
	Pon3
	Lrch1
	Exph5
	Tnc
	Cntnap2
	Spta1
	Adamts6
	Rbms3
	Kcnq1ot1
	Cacna1h
	Hoxc11
	Met
	Ptpru
	Irf2bpl
	Adcy5
	St6galnac4
	2016-03-03
	Med12l
	Ssc5d
	Lrrk2
	Camk2n1
	Nxph3
	Scara3
	Hoxd11
	Irs1
	Parp12
	Wnt16
	Ctsh
	Kcnn3
	Hbb-bh1
	Pdzd2
	Wnt5a
	Pcdh8
	Nfic
	Mapkapk3
	Tmem63a
	Trps1
	5730457N03Rik
	Skil
	Kcnh1
	Tgfb1i1
	Mbnl3
	Fam101b
	Nbl1
	Gm20554
	Ppm1k
	Epor
	Creg1
	Dusp4
	Tll2
	Nfatc2
	Arhgap22
	Col8a2
	Samd3
	Eya2
	Nmi
	Pcmtd1
	Inpp4b
	Mesp2
	Sfn
	Ndrg2
	Fkbp1b
	Ctss
	Mdga1
	Cer1
	Nr3c1
	Nkd2
	Avpr1b
	Slc15a2
	Adamts3
	T
	Tcp11l2
	Rab11fip5
	Htra1
	Nfam1
	Nmnat3
	Synj2
	Pkhd1l1
	Elf3
	Il1r1
	Col17a1
	Tnnt1
	Clstn2
	Trim36
	Reln
	Endod1
	Grin2c
	Lect1
	Pde4b
	Enpp1
	Aspg
	Prune2
	Nod2
	Col16a1
	Cacna2d1
	Dync1i1
	Emp1
	Wnt10a
	Ebf2
	Dkk2
	Cbln4
	Tpm1
	Tceal6
	Jade2
	Tmem45a
	Spaca6
	Arl4d
	Dusp26
	Erv3
	Mfap4
	Rtn4r
	5330417C22Rik
	Pianp
	Bhlhe41
	Dkk1
	5330426P16Rik
	Rrad
	Kirrel3
	Pax9
	Creg2
	Prl8a2
	Olfm4
	Ppp1r36
	Car3
	Scara5
	Ptgs1
	Msc
	Tmem35
	Prss35
	Msgn1
	Gad1
	Btg2
	Lama3
	Itgb2l
	Dsc3
	Wnt11
	Kcnh5
	Lzts1
	Prl3b1
	D6Ertd527e
	Fam163b
	Bcl11b
	Spock1
	Oxtr
	Ldlrad4
	Ankrd34b
	Pmepa1
	Tgm3
	Foxn1
	Tacr1
	Hotair
	Hopx
	Rasgrp1
	Ttr
	Grik1
	Otop1
	Gm16702
	Drd1a
	Krt82
	Ctse
	Chodl
	Oasl2
	Apoa1
	Wdr72
	Ikzf3
	Gja8
	Hoxc12
	Tg
	2610203C20Rik
	Prl7a1
	Gm11538
	Afp
